# Supplementary material for: Phenotypical Variation of Ruminal Volatile Fatty Acids and pH during the Peri-Weaning Period in Holstein Calves and Factors Affecting Them
Source: Animals (Basel). 2022 Mar 31;12(7):894. doi: 10.3390/ani12070894 (PMC8996918; doi:10.3390/ani12070894)
Supplement: Supplementary file 1 [file animals-12-00894-s001.zip]

Archive with 11 entries (10 files):
- animals-1650271-supplementary/
- animals-1650271-supplementary/S1.pdf
- animals-1650271-supplementary/S10.pdf
- animals-1650271-supplementary/S2.pdf
- animals-1650271-supplementary/S3.pdf
- animals-1650271-supplementary/S4.pdf
- animals-1650271-supplementary/S5.pdf
- animals-1650271-supplementary/S6.pdf
- animals-1650271-supplementary/S7.pdf
- animals-1650271-supplementary/S8.pdf
- animals-1650271-supplementary/S9.pdf
